# Supplementary material for: Croton buiquensis (Euphorbiaceae), a new species from northeastern Brazil, its phylogenetic placement, and niche modeling
Source: PeerJ. 2026 Feb 6;14:e20718. doi: 10.7717/peerj.20718 (PMC12884962; doi:10.7717/peerj.20718)
Supplement: Supplemental Information 2 — Previously published and newly generated sequences. [file peerj-14-20718-s002.fa]

Supplementary File 1. Sequences of ITS (fasta format) used in the study. These include previously published and newly generated sequences.

>breedlovei_rr1166_B54444_ITS_
GAAACCTGCATAGCAGAACGACCCGCGAACAAGT-AAGACAAAAACTCGGGCGACCTCCGGGGCCTTCGGGCGTCGTTGG
GAACCCGATGGCCGAGCCGTGCCGCTTCGGGATGGGCTTCGGCTTGCTCGAGGTGCGCTGCTCAGCCTACTAACCAACCC
CGGCGCAGGACGCGCCAAGGAAAACACGAAACGAAAGAGAAGGCACGTCCGACCGGTCCCGGCTTCGGGATCCCGGAAGG
ATAGCTGTCCTCTTTTCAAAAAAACGACTCTCGGCAACGGATATCTCGGCTCTCGCATCGATGAAGAACGCAGCGAAATG
CGATACTTGGTGTGAATTGCAGAATCCCGTGAACCATCGAGTTTTTGAACGCAAGTTGCGCCCAAAGCCTTTCGGCCGAG
GGCACGTCTGCCTGGGTGTCACGCAACATCGCTCCCAACCCATTGGGGTGCGGAATATGGCCTCCCGTGCGATCCTCTCT
CGCGGTTGGCCTAAATGAATGGTCCTTGGCTGCGAATGCCGCGACAATCGGTGGTTGTAAGACCCTCGTACACGGTCGCG
CGCGTACGCCTCGGACGAGCAGACCCCTCTGCGTCCTACGCGGCACGCCAAATCGC
>rr1462_buiquensis_ITS
GAAACCTGCACAGCAGAACGACCCGCGAACAAGT-AAGACAAAAACTCGGGCAACCTCCGGGGCCTTCGGGCGCCGTTGG
GAACCCGATGGCCGAGCCGTGCCGCTTCGGGATGGGCTTCGGCCTGCTCGAGGTGCGCTGCTCGGCCTACTAACCAACCC
CGGCGCAGGACGCGCCAAGGAAAACACGAAACGAAAGAGAAGGCACGTCCGACCGGTCCCGGCTTCGGGATCCCGGAAGG
ATAGCTGTCCTCTTTTCAAAAAAACGACTCTCGGCAACGGATATCTCGGCTCTCGCATCGATGAAGAACGCAGCGAAATG
CGATACTTGGTGTGAATTGCAGAATCCCGTGAACCATCGAGTTTTTGAACGCAAGTTGCGCCCAAAGCCTTTCGGCCGAG
GGCACGTCTGCCTGGGTGTCACGCAACATCGCTCCCAACCCATTAGGGTGCGGAATATGGCCTCCCGTGCGATCCTCTCT
CGCGGTTGGCCTAAATGAATGGTCCTTGGCTGCGAATGCCGCGACAATCGGTGGTTGTAAGACCCTCGTACAAGGTCGCG
CGCGTACGCCTCGGACGAGCAGACCCCTCTGCGTCCTACGCGGCACGCCAAATCGC
>pedicellatus_FJ614766_P3766_ITS
GAAACCTGCATAGCAGAACGACCCGCGAACAAGT-AAGACAAAAACCCGGGCGACCTCCGGGGCCTTCGGGCGCCGTTGG
GAACCCGATGGCTGAGTCGTGCCGCTTCGGGATGGGTCTCGGCCTGCTCGAGGTGCGCTGCTCAGCCTACTAACCAACCC
CGGCGCAGGACGCGCCAAGGAAAACACGAAACGAAAGAGAAGGCACGTCCGACCGGTCCCGGCTTCGGGATCCCGGAAGG
ATAGCTGTCCTCTTTTCAAAAAAACGACTCTCGGCAACGGATATCTCGGCTCTCGCATCGATGAAGAACGCAGCGAAATG
CGATACTTGGTGTGAATTGCAGAATCCCGTGAACCATCGAGTTTTTGAACGCAAGTTGCGCCCAAAGCCTTTCGGCCGAG
GGCACGTCTGCCTGGGTGTCACGCAACATCGCTCCCAACCCATTAGGGTGCGGAATATGGCCTCCCGTGCGATCCTCTCT
CGCGGTTGGCCTAAATGAATGGTCCTTGGCTGCGAATGCCGCGACAATCGGTGGTTGTAAGACCCTCGCACACGGTCGCG
CGCGTACGCCTCGGACGAGCAGACCCCTCTGCGTCCTACGCGGCACGCCAAATCGC
>tenuilobus_FJ614762_G5532_ITS
GAAACCTGCATAGCAGAACGACCCGTGAACAAGT-AAGACAAAAACTCGGGCGACCTCCGGGGCCTTCGGGCGCCGTTGG
GAACCCGATGGCTGAGTCGTGCCGCTTCGGGATGGGCTTCGGCCTGCTCGAGGTGCGCTGCTTAGCCTACTAACCAACCC
CGGCGCAGGACGCGCCAAGGAAAACACGAAATGAAAGAGAAGGAACGTCCGACCGGTCCCGGCTTCGGGATCCCGGAAGG
AAAGCTGTCCTCTTTTCAAAAAAACGACTCTCGGCAACGGATATCTCGGCTCTCGCATCGATGAAGAACGCAGCGAAATG
CGATACTTGGTGTGAATTGCAGAATCCCGTGAACCATCGAGTTTTTGAACGCAAGTTGCGCCCAAAGCCTTTCGGCCGAG
GGCACGTCTGCCTGGGTGTCACGCAACATCGCTCCCAACCCATTAGGGTGCGGAATATGGCCTCCCGTGCGATCCTCTCT
CGCGGTTGGCCTAAATGAATGGTCCCTGGCTGCGAATGCCGCGACAATCGGTGGTTGAAAGACCCTCGTACACGGTCGCG
CGCGTACGCCTCGGACGAGCAGACCCCTCTGCGTCCTACGCGGCACGCCAAATCGC
>tenuilobus_FJ614764_WL17169_ITS
GAAACCTGCATAGCAGAACGACCCGCGAACAAGT-AAGACAAAAACTCGGGCGACCTCCGGGGCCTTCGGGCGCCGTTGG
GAACCCGATGGCTGAGTCGTGCCGCTTCGGGATGGGCTTCGGCCTGCTCGATGTGCGCTGCTTAGCCTACTAACCAACCC
CGGCGCAGGACGCGCCAAGGAAAACACGAAACGAAAGAGAAGGAACGTCCGACCGGTCCCGGCTTCGGGATCCCGGAAGG
AAAGTTATCCTCTTTTCAAAAAAACGACTCTCGGCAACGGATATCTCGGCTCTCGCATCGATGAAGAACGCAGCGAAATG
CGATACTTGGTGTGAATTGCAGAATCCCGTGAACCATCGAGTTTTTGAACGCAAGTTGCGCCCAAAGCCTTTCGGCCGAG
GGCACGTCTGCCTGGGTGTCACGCAACATCGCTCCCAACCCATTTGGGTGCGGAATATGGCCTCCCGTGCGATCCTCTCT
CGCGGTTGGCCTAAATGAATGGTCCTTGGCTGCGAATGCCGCGACAATCGGTGGTTGTAAGACCCTCGTACACGGTCGCG
CACGTACGCCTCGGACGAGCAGACCCCTCTGCGTCCTACGCGGCACGCCAAATCGC
>pycnocephalus_FJ614708_R13237_ITS
GAAACCTGCATAGCAGAACGACTCGTGAACAAGT-AAGACAAACACTTAGGTGACCTCTGGGACCTTTGGGTGCCATAGG
GAATCTAATGGCTGCGTCGTGCCACGTCGAGCTAGGTTTCGGCTTGCTTGACGTGCACTACTCAGCCTATGAACCAACCC
CGGCGCAGGATGTGCCAAGGAAAACATGAAACGAAAAAGTTGACACTTCCAACCAGTCCCGGTATCGGGATGCTGGAAGG
AAAGATGT-CACTTTTCAGAAAAACGACTCTCGGCAACGGATATCTCGGCTCTCGCATCGATGAAGAACGCAGCGAAATG
CGATACTTGGTGTGAATTGCAGAATCCCGTGAACCATCGAGTTTTTGAACGCAAGTTGCGCCCAAAGCCTTCTGGCCGAG
GGCACGTCTGCCTGGGTGTCACGCAACATCGCTCCCAACCGATTAGGGTGCGGAATATGGCCTCCCGTGCGATCCCCTCT
CGCGGTTGGCCTAAATGAATGGTCCATGGCTGCGAATGCCGCGACAATCGGTGGTTGTAAGACCCTCGGACACAGTCGCG
CGCGCATGCCTTTGGAAATTAGACCCCTCTGCGTCCTATTTGGCACGCCACATCGC
>argentinus_HM071943_vanEe644_ITS_
GAAACCTGCATAGCAGAACGACTCGTGAACAAGT-AAGACAAACACTTAGGTGACCTCTGGGACCTTTGGGTGCCATAGG
GAATCTAATGGCTGCGTCGTGCCACGTCGAGCTAGGTTTCGGCTTGCTTGACGTGCACTACTCAGCCTATGAACCAACCC
CGGCGCAGGATGTGCCAAGGAAAACATGAAACGAAAAAGTTGACACTTCCAACCAGTCCCGGTATCGGGATGCTGGAAGG
AAAGATGT-CACTTTTCAGAAAAACGACTCTCGGCAACGGATATCTCGGCTCTCGCATCGATGAAGAACGCAGCGAAATG
CGATACTTGGTGTGAATTGCAGAATCCCGTGAACCATCGAGTTTTTGAACGCAAGTTGCGCCCAAAGCCTTCTGGCCGAG
GGCACGTCTGCCTGGGTGTCACGCAACATCGCTCCCAACCGATTAGGGTGCGGAATATGGCCTCCCGTGCGATCCCCTCT
CGCGGTTGGCCTAAATGAATGGTCCATGGCTGCGAATGCCGCGACAATCTGTGGTTGTAAGACCCTCGGACACAGTCGCG
CGCGCATGCCTTTGGAAATTAGACCCCTCTGCGTCCTATTTGGCACGCCACATCGC
>catamarcensis_HM071949_vanEe653_ITS_
GAAACCTGCATAGCAGAACGACTCGTGAACAAGT-AAGACAAACACTTAGGTGACCTCTGGGACCTTTGGGTGCCATAGG
GAGTCTAATGGCTGCGTCGTGCCACGTCGAGCTAGGTTTCGGCTTGCTTGACGTGCACTACTCAGCCTATGAACCAACCC
CGGCGCAGGATGTGCCAAGGAAAACATGAAACGAAAAAGTTGACACTTCCAACCAGTCCCGGTATCGGGATGCTGGAAGG
AAAGATGT-CACTTTTCAGAAAAACGACTCTCGGCAACGGATATCTCGGCTCTCGCATCGATGAAGAACGCAGCGAAATG
CGATACTTGGTGTGAATTGCAGAATCCCGTGAACCATCGAGTTTTTGAACGCAAGTTGCGCCCAAAGCCTTCTGGCCGAG
GGCACGTCTGCCTGGGTGTCACGCAACATCGCTCCCAACCGATTAGGGTGCGGAATATGGCCTCCCGTGCGATCCCCTCT
CGCGGTTGGCCTAAATGAATGGTCCATGGCTGCGAATGCCGCGACAATCGGTGGTTGTAAGACCCTCGGACACAGTCGCG
CGCGCATGCCTTTGGAAATTAGACCCCTCTGCGTCCTATTTGGCACGCAACATCGC
>laureltyanus_HM071953_B281_ITS
GAAACCTGCATAGCAGAACGACTCGTGAACAAGT-AAGACAAACACTTAGGTGACCTCTGGGACCTTTGGGTGCCATAGG
GAATCTAATGGCTGCGTCGTGCCACGTCGAGCTAGGTTTCGGCTTGCTTGACGTGCACTACTCAGCCTATGAACCAACCC
CGGCGCAGGATGTGCCAAGGAAAACATGAAACGAAAAAGTTGACACTTCCAACCAGTCCCGGTATCGGGATGCTSGRAGG
AAAGATGT-CACTTTTCAGAAAAACGACTCTCGGCAACGGATATCTCGGCTCTCGCATCGATGAAGAACGCAGCGAAATG
CGATACTTGGTGTGAATTGCAGAATCCCGTGAACCATCGAGTTTTTGAACGCAAGTTGCGCCCAAAGCCTTCTGGCCGAG
GGCACGTCTGCCTGGGTGTCACGCAACATCGCTCCCAACCGATTAGGGTGCGGAATATGGCCTCCCGTGCGATCCCCTCT
CGCGGTTGGCCTAAATGAATGGTCCATGGCTGCGAATGCCGCGACAATCGGTGGTTGTAAGACCCTCGGACACAGTCGCG
CGCGCATGCCTTTGGAAATTAGACCCCTCTGCGTCCTATTTGGCACGCCACATCGC
>erythroxyloides_EU586938_C74_SP_ITS
GAAACCTGCATAGCAGAACGACTCGTGAACAAGT-AAGTCAAAAACTTAGGTGACCTCTGGGACCTTTGGGTGCCATAGC
GAACCTAATGGCTGCGTCGTGCCACGTTGAGCTAGGTTTCGGCTTGCTTGACGTGCACTACTCAGCCTATGAACCAACCC
CGGCGCAGGATGCGCCAAGGAAAACATGAAACGAAAAAGTAGGCACTTCCGACCAGTCCCGGTTTCGGGATGCTGGAAGG
ACATATGT-CTCTTTTCAGAAAAACGACTCTCGGCAACGGATATCTCGGCTCTCGCATCGATGAAGAACGCAGCGAAATG
CGATACTTGGTGTGAATTGCAGAATCCCGTGAACCATCGAGTTTTTGAACGCAAGTTGCGCCCAAAGCCTTTCGGCCGAG
GGCACGTCTGCCTGGGTGTCACGCAACATCGCTCCCAACCCATTAGGGTGCGGAATATGGCCTCCCGTGCGATCCCCTCT
CGCGGTTGGCCTAAATGAATGGTCCATGGCTGCGAATGCCGCGACAATCGGTGGTTGTAAGACCCTCGGACACAGTCGCG
CGCGCATTCCTTTGGAAATTAGACCCCTCTGTGTCCTACTTGGCACGCCATATCGC
>pallidulus_EU586939_C31_ITS
GAAACCTGCATAGCAGAACGACTCGTGAACAAGT-AAGTCAAAAACTTAGGTGACCTCTGGGACCTTTGGGTGCCATAGC
GAACCTAATGGCTGCGTCGTGCCACGTTGAGCTAGGTTTCGGCTTGCTTGACGTGCACTACTCAGCCTATGAACCAACCC
CGGCGCAGGATGCGCCAAGGAAAACATGAAACGAAAAAGTAGGCACTTCCGACCAGTCCCGGTTTCGGGATGCTGGAAGG
AAMTATGT-CTCTTTTCAGAAAAACGACTCTCGGCAACGGATATCTCGGCTCTCGCATCGATGAAGAACGCAGCGAAATG
CGATACTTGGTGTGAATTGCAGAATCCCGTGAACCATCGAGTTTTTGAACGCAAGTTGCGCCCAAAGCCTTTCGGCCGAG
GGCACGTCTGCCTGGGTGTCACGCAACATCGCTCCCAACCCATTAGGGTGCGGAATATGGCCTCCCGTGCGATCCCCTCT
CGCGGTTGGCCTAAATGAATGGTCCATGGCTGCGAATGCCGCGACAATCGGTGGTTGTAAGACCCTCGGACACAGTCGCG
CGCGCATTCCTTTGGAAATTAGACCCCTCTGTGTCCTACTTGGCACGCCATATCGC
>ceanothifolius_HM071950_L352_ITS
GAAACCTGCATAGCAGAACGACTCGTGAACAAGT-AAGTCAAAAACTTAGGTGACCTCTGGGACCTTTGGGTGCCATAGC
GAACCTAATGGCTGCGTCGTGCCACGTTGAGCTAGGTTTCGGCTTGCTTGACGTGCACTACTCAGCCTATGAACCAACCC
CGGCGCAGGATGCGCCAAGGAAAACATGAAACGAAAAAGTAGGCACTTCCGACCAGTCCCGGTTTCGGGATGCTGGAAGG
AAATATGT-CTCTTTTCAGAAAAACGACTCTCGGCAACGGATATCTCGGCTCTCGCATCGATGAAGAACGCAGCGAAATG
CGATACTTGGTGTGAATTGCAGAATCCCGTGAACCATCGAGTTTTTGAACGCAAGTTGCGCCCAAAGCCTTTCGGCCGAG
GGCACGTCTGCCTGGGTGTCACGCAACATCGCTCCCAACCCATTAGGGTGCGGAATATGGCCTCCCGTGCGATCCCCTCT
CGCGGTTGGCCTAAATGAATGGTCCATGGCTGCGAATGCCGCGACAATCGGTGGTTGTAAGACCCTCGGACACAGTCGCG
CGCGCATTCCTTTGGAAATTAGACCCCTCTGTGTCCTACTTGGCACGCCATATCGC
>dichrous_HM071952_B7691_ITS
GAAACCTGCATAGCAGAACGACTCGTGAACAAGT-AAGTCAAAAACTTATGTGACCTCTGGGACCTTTGGGTGCCATAGC
GAACCTAATGGCTGCGTCGTGCCACGTTGAGCTAGGTTTCGGCTTGCTTGACGTGCACTACTCAGCCTATGAACCAACCC
CGGCGCAGGATGCGCCAAGGAAAACATGAAACGAAAAAGTAGGCACTTCCGACCAGTCCCGGTTTCGGGATGCTGGAAGG
AAATATGT-CTCTTTTCAGAAAAACGACTCTCGGCAACGGATATCTCGGCTCTCGCATCGATGAAGAACGCAGCGAAATG
CGATACTTGGTGTGAATTGCAGAATCCCGTGAACCATCGAGTTTTTGAACGCAAGTTGCGCCCAAAGCCTTTCGGCCGAG
GGCACGTCTGCCTGGGTGTCACGCAACATCGCTCCCAACCCATTAGGGTGCGGAATATGGCCTCCCGTGCGATCCCCTCT
CGCGGTTGGCCTAAATGAATGGTCCATGGCTGCGAATGCCGCGACAATCGGTGGTTGTAAGACCCTCGGACACAGTCGCG
CGCGCATTCCTTTGGAAATTAGACCCCTATGTGTCCTACTTGGCACGCCA------
>luetzelburgii_HM564087_C1457_ITS
GAAACCTGCATAGCAGAACGACTCGTGAACAAGT-AAGACAAACACTTGGGTGACCAATGGGGTCTTCGGGCGCCATTGG
CAACCTAATGGTTGGGTCGTGCCATGTCAAGAAGAGCTTCGGCCTGTTTGACACGCACTGCTCGGCCAATGAACCAACCC
CGGCGCAAGACGCGCCAAGGAATACATAAAATGAAAGAGAAGGCACATCCGATCGGACCCGGCTACGGGATCCCGGGAAG
AATGCTGTCCTCTTTTCGAAAAAACGACTCTCGGCAACGGATATCTCGGCTCTCGCATCGATGAAGAACGCAGCGAAATG
CGATACTTGGTGTGAATTGCAGAATCCCGTGAACCATCGAGTTTTTGAACGCAAGTTGCGCCCGAAGCCTTTCGGCCGAG
GGCACGTCTGCCTGGGTGTCACGCAACATCGCTCCCAACCCATTAGGGTGCGGAATATGGCCTCCCGTGCGATCCTTTTG
CGCGGTTGGCCGAAAAGAATGGTCCTCGGCTGCGAATGCCGCGACAATCGGTGGTTGTAAGACCCTCGGACACAGTCGCG
CGCGCATGCCTTTGGAAAGTAGACCCCTCTGCGTCCTTTGTGGCACGCCACATCGC
>floribundus RFS3 rr379
GAAACCTGGAAAGCAGAACGACTCGTGAACAAGT-AAGAC--AAACT-GGGTGACCTCTGGGGCCTTCGGGCGCCACCGG
TTCCCTAATGGCTAAGTTGTGCCATGTCTAGCCAAGCTTCGGCCTGCTCGGCATGCACTGCTTGGCCAATGAACCAACCC
CGGCGCAAGACGCGCCAAGGAAAACTTAAAATGAAAAAGGAGGCACGTTCGACCGAACCCAGCGTTGGGATCTTGGAAAG
AATGTCGCCCTATTTTCAAAAAAACGACTCTCGGCAACGGATATCTCGGCTCTCGCATCGATGAAGAACGCAGCGAAATG
CGATACTTGGTGTGAATTGCAGAATCCCGTGAACCATCGAGTTTTTGAACGCAAGTTGCGCCCAAAGCCTTTCGGCTGAG
GGCACGTCTGCCTGGGTGTCACGCAACATCGCCCCCAACCCATTAGGGTGCGGAATATGGCCTCCCGTGAGATCCAATCT
CGCGGTTGGCCGAAAAGAATGGTCCTCGGCTGCGAATGCCGCGACAATCGGTGGTTGTAAGACCCTCGGACGCCGTCGCG
CACGTTTGCCTTCGGAAGGTAGACCCCTCAGCGTCCTTTGTGGCACGCCACATCGC
>fuscescens HM564081 v502
GAAACCTGCATAGCAGAACGACTCGTGAACAAGT-AAGTC--AAACT-GGGCGACCTCAGGGGCCTACGGGCGCCTTTGG
GGACCTAATGGCTAAGTTGTGTCATGT------------------------CATGCACTGCTTGGCTAATCAACCAACCC
CGGCGCAAGACGCGCCAAGGAAAACTTAAAATGAAAAAGTAGGCACGTCCGACCGGACCCGGATTCGGGATCACGGAAAG
AATGTCGCCCTCTTTTCAAAAAAACGACTCTCGGCAACGGATATCTCGGCTCTCGCATCGATGAAGAACGCAGCGAAATG
CGATACTTGGTGTGAATTGCAGAATCCCGTGAACCATCGAGTTTTTGAACGCAAGTTGCGCCCAAAGCCTTTCGGCCGAG
GGCACGTCTGCCTGGGTGTCACGCAACATCGCTCCCAACCCATTGGGGTGCGGAATATGGCCTCCCGTGAGATCTCATCT
TGTGGCTGGCCGAAAAGAATGGTCCTCGGCTGCGAATGCCGCGACAATCGGTGGTTGTAAGGCCCTCGGATGCCGTCGTG
CACGTTTGCCTTAGGAAACTTGACCCCTCAGCGTCCTTTGTGGCACGCCACATCGC
>hircinus EU477889
GAAACCTGCATAGCAGAACGACTCGTGAACAAGT-AAGAC-AAAACTC-GGTGATCTTTGGAGCCTTTGGGCACCATTGG
GAACCTAATGGCTAAGTTGTGCCATGTTACGCTAGGCTTGGGCCTGTTTGACATGCACTGCTTGGTCTATCAACCAACCC
CGGCGCAAGATGCGCCAAGGAAAAATCGAAATGAAAAAGAAGGCATGTCCGACCGGTCCT-GCTTTGGGATACCGGAAAG
AATGTTGTCCTCTTTTAAAAAAAACGACTCTCGGCAACGGATATCTCGGCTCTCGCATCGATGAAGAACGCAGCGAAATG
CGATACTTGGTGTGAATTGCAGAATCCCGTGAACCATCGAGTTTTTGAACGCAAGTTGCGCCCAAAGCCTTTCGGCTGAG
GGCACGTCTGCCTGGGTGTCACGCAACATCGCTCCCAACCAATTAGGGTGCGGAATATGGCCTCCCGTGCGATCATCTCT
CGCGGTTGGCCGAAAAGAATGGTCCCCGGCTATGAATGCCGTGACAATCGGTGGTTGTAAGACCCTCGGACATAGTTGCA
CACGTATGCCTTTGGAAAGCAGACCCCTTTGTGTCCTTTGTGGAACGCCACATCGC
>sellowii HM564095 v498
GAAACCTGCATAGCAGAATGACTTGTGAACAAGT-AAGAC-AACACTCGGGAGATCTTTGGGGCCTTTGGGCGCCATTGG
GAACCTAAGGGCTAAGCTGTGCCATGTTAGGATAGGCTTCGGCCTGTTTCACATGCATTGCTTGGTCTATTAACCAACCC
CGGCGCAAGACGCGCCAAGGAAAAATCGAAATGAAAAAGAAGGCAAGTCGGACCGGTCCTGGCTTTGGGATCTCGGAAAG
AAAGTTGTCCTCTTTTAAAAAAAACGACTCTCGGCAACGGATATCTCGGCTCTCGCATCGATGAAGAACGCAGCGAAATG
CGATACTTGGTGTGAATTGCAGAATCCCGTGAACCATCGAGTTTTTGAACGCAAGTTGCGCCCAAAGCCTTTCGGTTGAG
GGCACGTCTGCCTGGGTGTCACGCAACATCGCTCCCAACCCAATAGGGTGCGGAATATGGCCTCCCGTGCGATCCCCTCT
TGCGGTTGGCTGAAAAGAATGGTCCTCGGCTACGAATGCCGTGACAATCGGTGGTTGTAAGACCCTCGGACATAGTTGCG
CACGTATGCCTTTGGAATGTAGACCCCTCTGCGTCCTTAGTGGAACGCCACATCGC
>yavitensis_EU586918_B5710_ITS
GAAACCTGCATAGCAGAACGACTCGTGAACAAGT-AAGAC-AAAACTTTGGTGACCTCTAG-GCCTTCGGGCGCCATTGG
GAGCCTAATGGTTAAGTCATGCATTGTTAGGCTAGGCTTCGGCCTGTTTGACATGTTCTGCTTAATCTATCAACCAACCC
CGGCGCAAGACGCGCCAAGGAAAACTTGAAATGAAAAAGAAGGAACATTTTACCGGTCCTGGCTTCGGGATACTGGAACT
AATGTCGTCCTCTTTTCAAAAAAATGACTCTCGGCAACGGATATCTCGGCTCTCGCATCGATGAAGAACGCAGCGAAATG
CGATACTTGGTGTGAATTGCAGAATCCCGCGAACCATCGAGTTTTTGAACGCAAGTTGCGCCCAAAGCCATTCGGCCGAG
GGCACGTCTGCCTGGGTGTCACGCAACATCGCTCCCAGCCCATTAGGGTGCGGAATATGGCCTCCCATGAGATTACCTCT
CGTGGTTGGCCGAAATGAATGGTCCTTGGCTGCGAATGCCGCGACAATCGGTGGTTGCAAGACCCTCAGACACAGTCTCG
CACGTAGGCCTTTGGAAAGTAGACCCCTATGCGTCCTTTGTGGCACNCCACATCGC
>cuneatus_EU478005_1491_ITS
GAAACCTGCATAGCAGAACGACTCGTGAACAAGT-AAGCC-AACTCTTTGGTGACTTCTGG-GCCTTCGGGCGCCATTGG
GAGCCTAATGGCTAAGTCGTGCAATGTTAGGCTAGGCTTCGGCCTGTTTGACATGCATTGCTCAGTCTATCAACCAACCC
CGGCGCAAGACGCGCCAAGGAAAACTGGAAATGAAAAAGAAGACACATTTTACCAGTCCCGGCTTCGGGATGCTGGAACT
AATGTTGTCCTCTTTTCAAAAAAATGACTCTCGGCAACGGATATCTCGGCTCTCGCATCGATGAAGAACGCAGCGAAATG
CGATACTTGGTGTGAATTGCAGAATCCCGCGAACCATCGAGTTTTTGAACGCAAGTTGCGCCCAAAGCCTTTTGGCCGAG
GGCACGTCTGCCTGGGTGTCACGCAACATCGCTCCCAGCCCATTAGGGTGCGGAATATGGCCTCCCGTGTTATTCCCTCT
CGCGGTTGGCCGAAATGAATGGTCCTCGGCTGCGAATGCTGCGACAATCGGTGGTTGAAAGACCCTCAGACATAGTCTCG
CACGTAGGCGTTTGGAAAGTAGACCCCTATGCGTCCTTTGTGGAACTCCATATCGC
>hemiargyreus_HM044793_C114_ITS
GAAACCTGCATAGCAGAACGACTCGTGAACAAGT-AAGAC-AACACTTGGGTGAACTCTGGGGCCTTCGAGCGCCATTGC
AAACCTAATGGCTAAGTTTTGCCATGTCAGGAAAGGCTTCGGCCTGTTTGACATACACTGCTCAGCCTATCAACCAACCC
CGGCGCAAGACGCGCCAAGGAAAACATGAAATGATATAGAAGGCACATCTGACCGGTCCCGGCCTCGGGATCCCGGAAAG
AATGCTGTCCTCTTTTCAAAAAAACGACTCTCGGCAACGGATATCTCGGCTCTCGCATCGATGAAGAACGCAGCGAAATG
CGATACTTGGTGTGAATTGCAGAATCCCGTGAACCATCGAGTTTTTGAACGCAAGTTGCGCCCAAAGCCTTTCGGCCGAG
GGCACGTCTGCCTGGGTGTCACGCAACATCGCTCCCAACCCATTAGGGTGCGGAATATGGCCTCCCGTGCGATCCCTTCT
CACGGTTGGCCGAAAAGAATCGTCCTCGGTTACGAATGCCGCGACAATCGGTGGTTGTAAGACCCTCGTACACAGTCGTG
CACGTATGCCTTCGGAAAGTAGACCCCTCTGCGTCCTTTGTGGCACGCCACATCGC
>hoffmannii_EF421773_ITS
GAAACCTGCATAGCAGAACGACTCGTGAACAAGTAAAAAC-AACACTTGGGTGACCAATGGGGCCTTCGGGCGCCATTGC
AAGCCTAATGGCTAAGTCGTGCCATGTCCGGCTAGGCTTCGGCCTGTTTGACATGCACTGCTAAGCCTATTAACCAACCC
CGGCGCAAGACGCGCCAAGGAAAACATGAAATGAAAAAGAAGGCACGTCTGACTGGTCCCGGCCTTGGGATCCCAGAAAG
AATGTTGTCCTCTTTTCAAAAAAACGACTCTCGGCAACGGATATCTCGGCTCTCGCATCGATGAAGAACGCAGCGAAATG
CGATACTTGGTGTGAATTGCAGAATCCCGTGAACCATCGAGTTTTTGAACGCAAGTTGCGCCCAAAGCCTTTCGGCCGAG
GGCACGTCTGCCTGGGTGTCACGCAACATCGCTCCCCACTCATCAGGGTGCGGAATATGGCCTCCCGTGCGATCCCCTCT
CGMGGTTGGCCAAAAAAAATGGTCCTCGGCTGCGAATGCCGCGACAATCGGTGGTTGCAAGACCCTCGTACACAGTCGTG
CACGTATGCCTTTGGAAAGTAGACCCCTTTGCGTCCTTTGTGGCACGCCACATCGC
>cupreatus_EU586919_R1408_ITS
GAAACCTGCATAGCAGAACGACTCGTGAACAAGT-AAGAC-AACACTTGGGTGATCTCTGGGGCCTTCGGGTGCCATTGC
GAACCTAATGGCTAAGTCGTGCCACGTCAGGCTAGGCTTCGGCCTGTTTGACATGCGCTGCTCAGCCTATCAACCAACCC
CGGCGCAAGACGCGCCAAGGAAAACATGAAATGAAAAAGATGGCACGTCTGACCGGTCCTGGCTTCGGGATCCCGGAAAG
ATTGTTGTCATCTTTTCAAAAAAATGACTCTCGGCAACGGATATCTCGGCTCTCGCATCGATGAAGAACGCAGCGAAATG
CGATACTTGGTGTGAATTGCAGAATCCCGCGAACCATCGAGTTTTTGAACGCAAGTTGCGCCCAAAGCCTTTCGGCCGAG
GGCACGTCTGCCTGGGTGTCACGCAACATCGCTCCCAATCCATTAGGGTGCGGAATATGGCCTCCCGTGCGATTCTCTCT
CGCGGTTGGCCGAAAAGAATGGTCCTCGGCTGCGAATGCCGCGACAATCGGTGGTTGTAAGACCCTCGGGCACAGTCGCG
CGCGTATGCCTTTGGAAACTAGACCCCTCTGCGTCCTTTGCGGCACGCCACATCGC
>mayumbensis_MW263163_its
GAAACCTGCATAGCAGAACGACTCGCGAACAAGT-AAGAC-AACACTCGGGCGACCTCTGGGGCCTTCGGGCGCCATTGC
GAACCCAATGGCTGAGCAGTGTCATGTTTGGCTAGGCTCTGGCCTGCTTCACGTGCCCTGCTCAGTCTAACAACCAACCC
CGGCGCAAGACGCGCCAAGGAAAACATGAAATGAAAAAGAAGGCGCGTCTGACCGGTCCCGGCCTCGGGATCCCGGAAAG
A-CGCTGTCCTCTTTTCAAAAAAACGACTCTCGGCAACGGATATCTCGGCTCTCGCATCGATGAAGAACGCAGCGAAATG
CGATACTTGGTGTGAATTGCAGAATCCCGCGAACCATCGAGTTTTTGAACGCAAGTTGCGCCCAAAGCCTTTCGGCCGAG
GGCACGTCTGCCTGGGTGTCACGCAACATCGCTCCCAACCCATTAGGGTGCGGAATATGGCCTCCCGTGCGATTCCCTCT
CGCGGTTGGCCGAAAAGAACGGTCCTCGGCTGCGAATGCCGCGACAATCGGTGGTTGTAAGACCCTCGGACCCAGTCCGG
CACGCATGCCTCTGGAAACGAGACCCCTCTGCGTCCTTTCTGGCACGCCACATCGC
>tchibangensis_MW263164_ITS
-------------------GACTCGCG-ACGCGT-AAGAC-AACACCAGGGTGAGCCCTGGGGCCTTCGGGCGCCATTGC
GAGCCTAATGGCTAAGTCGTGTCATGTCTGGCTGTGCTCCGGCCTGCTTCACATGCACCGCTTAGCCTAACAACCAACCC
CGGCGCAAGACGCGCCAAGGAAAACATGAAATGAAAAAGAAGGCGCGCCTGACCGGTCCCGGCTTCGGGATCCCGGAAAG
A-CGATGTCCTCTTTTCAAAAAAACGACTCTCGGCAACGGATATCTCGGCTCTCGCATCGATGAAGAACGCAGCGAAATG
CGATACTTGGTGTGAATTGCAGAATCCCGCGAACCATCGAGTTTTTGAACGCAAGTTGCGCCCAAAGCCTTTCGGCCGAG
GGCACGTCTGCCTGGGTGTCACGCAACATCGCTCCCAACCCATTAGGGTGCGGAATATGGCCTCCCGTGCGATTCCCTCC
CGCGGTTGGCCGAAAAGAATGGTCCCCGGCTGCGAATGCCGCGGCAATCGGTGGTTGTAAGACCCTCGGACACAGTCCGG
CACGCATGCCTTCGGAAGCTAGACCCCTCTGCGTCCTTCGTGGCACGCCGCATCGC
>fragilis_MW263128_rr044_ITS
GAAACCTGCATAGCAGAACGACTCGCGAATAAGT-AAGAC-AACTCCCGGGTGACCTTTGGAGCCTTCGGGTGCCATTGA
AAACCCAATGGCTAAGTCGTGTAATGCCAATCAAGGCTTCTGCCTGTTTGACATGCACTGCTAAGTCTATCAACCAACCC
CGGCGCAAGACGCGCCAAGGAAAACATGAATTGAAAAAGAAGGCATGTCTGACCGGCCCCGGCTTCGGGATCTCGGAAAG
A-CGTTGTCATCTTTTCATAAAAACGACTCTCGGCAACGGATATCTCGGCTCTCGCATCGATGAAGAACGCAGCGAAATG
CGATACTTGGTGTGAATTGCAGAATCCCGCGAACCATCGAGTCTTTGAACGCAAGTTGCGCCCAAAGCCTTTCGGCCGAG
GGCACGTCTGCCTGGGTGTCACGCAACAATGCTCCCAACCCATTTGGGTGCGGAATATGGCCTCCCGTGTGATCCCCTCT
CGTGGTTGGCCGAAAAGAATGGTCCAAGGCTGCGAATGCCGCGACAATCGGTGGTTGTAAGACCCTCGTGCACAGTCGCG
CACGCATGCCTCTGGAAACGAGACCCCTTTGCGTCCTTTATGGCACGCCACTTCGC
>burchellii_HM071947_A6827_ITS
GAAACCTGCATAGCAGAACGACCCGCGAACAAGT-AAGACAAAAACTGGGGCGACCTCCGGGGCCTTCGGGCGCCGCTGG
GAACCCGATGGCTGAGCCGCGCCGCTTCGGGATGTGCTTCGGCCTGCTCGAGGCGCGCTGCTCAGCCTACTAACCAACCC
CGGCGCAGGACGCGCCAAGGAAAACACGAAACGAAAGAGAAGGCACGTCCGACCGGTCCCGGCTTCGGGATCCCGGCAGG
ATGGCTGTCCTCTTTTCAAAAAAACGACTCTCGGCAACGGATATCTCGGCTCTCGCATCGATGAAGAACGCAGCGAAATG
CGATACTTGGTGTGAATTGCAGAATCCCGTGAACCATCGAGTTTTTGAACGCAAGTTGCGCCCAAAGCCTTTCGGCCGAG
GGCACGTCTGCCTGGGTGTCACGCAACATCGCTCCCAACCCATTGGGGTGCGGAATATGGCCTCCCGTGCGATCCTATCT
CGCGGTTGGCCTAAATGAATGGTCCTTGGCTGCGAATGCCGCGACAATCGGTGGTTGTAAGACCCTCGTACACGGTCGCG
CGCGTACGCCTCGGACGAGCAGACCCCTCTGCGTCCTACGCGGCACGCCAAATCGC
>andinus_FJ614761_vanEe657_ITS
GAAACCTGCATAGCAGAACGACCCGCGAACAAGT-AAGACAAAAACTCGGGCGACCTCCGGGGCCTTCGGGCGCCGTTGG
GAACCCGATGGCTGAGYCGTGCCGCTCCGGGATGGGCTTCGGCCTGCTCGAGKTGCGCTGCTCAGCCTACTAACCAACCC
CGGCGCAGGACGCGCCAAGGAAAACACGAAACGAAAGAGAAGGCACGTCCGACCGGTCCCGGCTTCGGGATCCCGGAAGG
ATAGCTGTCCTCTTTTCAAAAAAACGACTCTCGGCAACGGATATCTCGGCTCTCGCATCGATGAAGAACGCAGCGAAATG
CGATACTTGGTGTGAATTGCAGAATCCCGTGAACCATCGAGTTTTTGAACGCAAGTTGCGCCCAAAGCCTTTCGGCCGAG
GGCACGTCTGCCTGGGTGTCACGCAACATCGCTCCCAACCCATTGGGGTGCGGAATATGGCCTCCCGTGCGATCCTCTCT
CGCGGTTGGCCTAAATGAATGGTCCTTGGCTGCGAATGCCGCGACAATCGGTGGTTGTAAGACCCTCGTACACGGTCGCG
CGCGTACGCCTCGGACGAGCAGACCCCTCTGCGTCCTACGCGGCACGCCAAATCGC
>cuyabensis_HM071951_A3065_ITS
GAAACCTGCATAGCAGAACGACCCGCGAACAAGT-AAGACAAAAACTCGGGCGACCTCCGGGGCCTTCGGGCGCCGTTGG
GAACCCGATGGCTGAGTCGTGCCGCTCCGGGATGGGCTTCGGCCTGCTCGAGGTGCGCTGCTCAGCCTACTAACCAACCC
CGGCGCAGGACGCGCCAAGGAAAACACGAAACRAAAGAGAAGGCACGTCCGACCGGTCCCGGCTTCGGGATCCCGGAAGG
ATAGCTGTCCTCTTTTCAAAAAAACGACTCTCGGCAACGGATATCTCGGCTCTCGCATCGATGAAGAACGCAGCGAAATG
CGATACTTGGTGTGAATTGCAGAATCCCGTGAACCATCGAGTTTTTGAACGCAAGTTGCGCCCAAAGCCTTTCGGCCGAG
GGCACGTCTGCCTGGGTGTCACGCAACATCGCTCCCAACCCATTGGGGTGCGGAATATGGCCTCCCGTGCGATCCTCTCT
CGCGGTTGGCCTAAATGAATGGTCCTTGGCTGCGAATGCCGCGACAATCGGTGGTTGTAAGACCCTCGTACACGGTCGCG
CGCGTACGCCTCGGACGAGCAGACCCCTCTGCGTCCTACGCGGCACGCCAAATCGC
>pedicellatus_HM071955_CT800_ITS
GAAACCTGCATAGCAGAACGACCCGCGAACAAGT-AAGACAAAAACTCGGGCGACCTCCGGGGCCTTNGGGCGCCGTTGG
GAACCCGATGGCTGAGCCGTGCCGCTCCGGGATGGGCTTCGGCCTGCTCGAGGTGCGCTGCTCAGCCTACTAACCAACCC
CGGCGCAGGACGCGCCAAGGAAAACACGAAACGAAAGAGAAGGCACGTCCGACCGGTCCCGGCTTCGGGATCCCGGAAGG
ATAGCTGTCCTCTTTTCAAAAAAACGACTCTCGGCAACGGATATCTCGGCTCTCGCATCGATGGAGAACGCAGCGAAATG
CGATACTTGGTGTGAATTGCAGAATCCCGTGAACCATCGAGTTTTTGAACGCAAGTTGCGCCCAAAGCCTTTCGGCCGAG
GGCACGTCTGCCTGGGTGTCACGCAACATCGCTCCCAACCCATTGGGGTGCGGAATATGGCCTCCCGTGCGATCCTCTCT
CGCGGTTGGCCTAAATGAATGGTCCTTGGCTGCGAATGCCGCGACAATCGGTGGTTGTAAGACCCTCGTACACGGTCGCG
CGCGTACGCCTCGGACGAGCAGACCCCTCTGCGTCCTACGCGGCACGCCAAATCGC
>breedlovei_HM071946_BWvE-2010_ITS
GAAACCTGCATAGCAGAACGACCCGCGAACAAGT-AAGACAAAAACTCGGGCGACCTCCGGGGCCTTCGGGCGCCGTTGG
GAACCCGATGGCCGAGCCGTGCCGCTTCGGGATGGGCTTCGGCTTGCTCGAGGTGCGCTGCTCAGCCTACTAACCAACCC
CGGCGCAGGACGCGCCAAGGAAAACACGAAAYGAAAGAGAAGGCACGTCCGACCGGTCCCGGCTTCGGGATCCCGGAAGG
ATAGCTGTCCTCTTTTCAAAAAAACGACTCTCGGCAACGGATATCTCGGCTCTCGCATCGATGAAGAACGCAGCGAAATG
CGATACTTGGTGTGAATTGCAGAATCCCGTGAACCATCGAGTTTTTGAACGCAAGTTGCGCCCAAAGCCTTTCGGCCGAG
GGCACGTCTGCCTGGGTGTCACGCAACATCGCTCCCAACCCATTGGGGTGCGGAATATGGCCTCCCGTGCGATCCTCTCT
CGCGGTTGGCCTAAATGAATGGTCCTTGGCTGCGAATGCCGCGACAATCGGTGGTTGTAAGACCCTCGTACACGGTCGCG
CGCGTACGCCTCGGACGAGCAGACCCCTCTGCGTCCTACGCGGCACGCCAAATCGC
