# Supplementary material for: Croton buiquensis (Euphorbiaceae), a new species from northeastern Brazil, its phylogenetic placement, and niche modeling
Source: PeerJ. 2026 Feb 6;14:e20718. doi: 10.7717/peerj.20718 (PMC12884962; doi:10.7717/peerj.20718)
Supplement: Supplemental Information 3 [file peerj-14-20718-s003.txt]

Croton buiquensis sp. nov. - Occurrence points 

Species	Longitude	Latitude
C_buiquensis	-37.244861	-8.599611
C_buiquensis	-37.233333	-8.583333
C_buiquensis	-37.241111	-8.566667
C_buiquensis	-37.2448611111209	-8.59961111110755
C_buiquensis	-37.205	-8.593611
C_buiquensis	-37.239722	-8.582778
C_buiquensis	-37.190556	-8.471389
