# Supplementary material for: Croton buiquensis (Euphorbiaceae), a new species from northeastern Brazil, its phylogenetic placement, and niche modeling
Source: PeerJ. 2026 Feb 6;14:e20718. doi: 10.7717/peerj.20718 (PMC12884962; doi:10.7717/peerj.20718)
Supplement: Supplemental Information 4 [file peerj-14-20718-s004.zip]

Archive with 10 entries (10 files):
- caatinga_border.shx
- __MACOSX/._caatinga_border.shx
- caatinga_border.dbf
- __MACOSX/._caatinga_border.dbf
- caatinga_border.prj
- __MACOSX/._caatinga_border.prj
- caatinga_border.qpj
- __MACOSX/._caatinga_border.qpj
- caatinga_border.shp
- __MACOSX/._caatinga_border.shp
